# Supplementary material for: Recent Advances in Biomedical Photonic Sensors: A Focus on Optical-Fibre-Based Sensing
Source: Sensors (Basel). 2021 Sep 28;21(19):6469. doi: 10.3390/s21196469 (PMC8513032; doi:10.3390/s21196469)
Supplement: Supplementary file 1 [file sensors-21-06469-s001.zip]

Archive with 1 entries (1 files):
- sensors-1387900-supplementary.pdf
